# Supplementary material for: ADRML: anticancer drug response prediction using manifold learning
Source: Sci Rep. 2020 Aug 28;10:14245. doi: 10.1038/s41598-020-71257-7 (PMC7456328; doi:10.1038/s41598-020-71257-7)
Supplement: Supplementary file 2 — Supplementary material 2 [file 41598_2020_71257_MOESM2_ESM.xlsx]

## Sheet: Title page
ADRML: Anticancer Drug Response Prediction Using Manifold Learning
Fatemeh Ahmadi Moughari, Changiz Eslahchi
Corresponding author: Changiz Eslahchi
Contact mail: ch-eslahchi@sbu.ac.ir

## Sheet: Table of contents
Table of contents
Supplementary Tables
No.	Title
Suppl table S1	Performance of methods on all cell line similarities and drug similarities
Suppl table S2	The purified CCLE and GDSC benchmark
Suppl table S3	Drug - Pathway Association
Suppl table S4	Novel Sensitive Predictions
Suppl table S5	Novel Resistant Predictions
Suppl table S6	The cell line simiaritiy statistics of all tissue types in CCLE
Suppl table S7	The cell line simiaritiy statistics of all tissue types in GDSC

## Sheet: Suppl table S1
Suppl table S1. Performance of methods on all cell line similarities and drug similarities
Each table contains the performance of all methods on a particular pair of similarity for cell lines and drugs
The best method with respect to each criterion in each box in shown in blue and the global best method with respect to each criterion in the whole dataset is shown in green.
Dataset	simC	simD	method	RMSE	R2	PCC			Dataset	simC	simD	method	RMSE	R2	PCC
CCLE	Gene expression	Chemical	ADRML	0.4927	0.675	0.8454			GDSC	Gene expression	Chemical	ADRML	0.734	0.753	0.878
CCLE	Gene expression	Chemical	CDCN	0.489	0.679	0.83			GDSC	Gene expression	Chemical	CDCN	0.773	0.725	0.851
CCLE	Gene expression	Chemical	SRMF	0.28	0.25	0.82			GDSC	Gene expression	Chemical	SRMF	0.2035	0.624	0.847
CCLE	Gene expression	…	CaDRReS	0.53	0.31	0.52			GDSC	Gene expression	Chemical	CaDRReS	0.49	0.34	0.57
CCLE	Gene expression	Chemical	KNN	0.5612	0.5784	0.7892			GDSC	Gene expression	Chemical	KNN	0.993	0.5494	0.776
Dataset	simC	simD	method	RMSE	R2	PCC			Dataset	simC	simD	method	RMSE	R2	PCC
CCLE	Mutation	Chemical	ADRML	0.4935	0.6739	0.8446			GDSC	Mutation	Chemical	ADRML	1.3802	0.1293	0.8017
CCLE	Mutation	Chemical	CDCN	0.7303	0.2862	0.7781			GDSC	Mutation	Chemical	CDCN	1.2666	0.2669	0.6368
CCLE	Mutation	Chemical	SRMF	0.28	0.26	0.83			GDSC	Mutation	Chemical	SRMF	0.81	-75.21	0.77
CCLE	Mutation	….	CaDRReS	0.51	0.33	0.54			GDSC	Mutation	Chemical	CaDRReS	1.02	0.2	0.47
CCLE	Mutation	Chemical	KNN	0.6544	0.4259	0.7156			GDSC	Mutation	Chemical	KNN	1.3002	0.2271	0.6444
Dataset	simC	simD	method	RMSE	R2	PCC			Dataset	simC	simD	method	RMSE	R2	PCC
CCLE	Copy number variation	Chemical	ADRML	0.4964	0.6701	0.8368			GDSC	Copy number variation	Chemical	ADRML	1.381	0.1283	0.8012
CCLE	Copy number variation	Chemical	CDCN	0.8661	-0.0034	0.3072			GDSC	Copy number variation	Chemical	CDCN	1.4096	0.092	0.3617
CCLE	Copy number variation	Chemical	SRMF	0.31	0.07	0.51			GDSC	Copy number variation	Chemical	SRMF	0.95	-104.33	0.82
CCLE	Copy number variation	…	CaDRReS	0.6	0.14	0.53			GDSC	Copy number variation	Chemical	CaDRReS	1.18	0.01	0.52
CCLE	Copy number variation	Chemical	KNN	0.6541	0.4264	0.7259			GDSC	Copy number variation	Chemical	KNN	1.1662	0.3701	0.7192
Dataset	simC	simD	method	RMSE	R2	PCC
CCLE	Gene expression	KEGG pathways	ADRML	0.5	0.6651	0.8453
CCLE	Gene expression	KEGG pathways	CDCN	0.8475	0.0383	0.4797
CCLE	Gene expression	KEGG pathways	SRMF	0.28706	0.2523	0.82
CCLE	Gene expression	…	CaDRReS	0.53	0.31	0.52
CCLE	Gene expression	KEGG pathways	KNN	0.5612	0.5784	0.7892
Dataset	simC	simD	method	RMSE	R2	PCC
CCLE	Mutation	KEGG pathways	ADRML	0.5004	0.665	0.8452
CCLE	Mutation	KEGG pathways	CDCN	0.7994	0.1452	0.6669
CCLE	Mutation	KEGG pathways	SRMF	0.20216	0.62911	0.84384
CCLE	Mutation	…	CaDRReS	0.51	0.33	0.54
CCLE	Mutation	KEGG pathways	KNN	0.6553	0.4244	0.7149
Dataset	simC	simD	method	RMSE	R2	PCC
CCLE	Copy number variation	KEGG pathways	ADRML	0.5045	0.6595	0.8385
CCLE	Copy number variation	KEGG pathways	CDCN	0.9123	-0.113	0.1831
CCLE	Copy number variation	KEGG pathways	SRMF	0.30429	0.1612	0.81979
CCLE	Copy number variation	…	CaDRReS	0.6	0.14	0.53
CCLE	Copy number variation	KEGG pathways	KNN	0.6176	0.4887	0.7585
Dataset	simC	simD	method	RMSE	R2	PCC
CCLE	Gene expression	Target protein	ADRML	0.487	0.682	0.846
CCLE	Gene expression	Target protein	CDCN	0.6564	0.4231	0.8229
CCLE	Gene expression	Target protein	SRMF	0.28	0.25	0.82
CCLE	Gene expression	…	CaDRReS	0.53	0.31	0.52
CCLE	Gene expression	Target protein	KNN	0.5853	0.5414	0.7712
Dataset	simC	simD	method	RMSE	R2	PCC
CCLE	Mutation	Target protein	ADRML	0.4894	0.6794	0.844
CCLE	Mutation	Target protein	CDCN	0.6896	0.3634	0.7943
CCLE	Mutation	Target protein	SRMF	0.20053	0.63509	0.84184
CCLE	Mutation	…	CaDRReS	0.51	0.33	0.54
CCLE	Mutation	Target protein	KNN	0.6615	0.414	0.7096
Dataset	simC	simD	method	RMSE	R2	PCC
CCLE	Copy number variation	Target protein	ADRML	0.4992	0.6664	0.8319
CCLE	Copy number variation	Target protein	CDCN	0.9327	-0.1637	0.1296
CCLE	Copy number variation	Target protein	SRMF	0.31	0.07	0.51
CCLE	Copy number variation	…	CaDRReS	0.6	0.14	0.53
CCLE	Copy number variation	Target protein	KNN	0.6256	0.4752	0.742

## Sheet: Supp table S2
Suppl table S2. The purified CCLE and GDSC benchmark
The list of remaining and excluding cell lines in CCLE and GDSC after applysing the procedure of removing redundant cell lines
CCLE			GDSC
Remaining cell lines	Excluding cell lines		Remaining cell lines	Excluding cell lines
42-MG-BA	697		22RV1	23132-87
5637	8-MG-BA		639-V	697
639-V	8505C		647-V	8-MG-BA
769-P	A172		769-P	8505C
A2780	A2058		A101D	A172
A549	AMO-1		A253	A2780
ACHN	BFTC-909		A427	A375
AsPC-1	BL-41		A498	A4-Fuk
AU565	BT-20		A704	A549
BL-70	BxPC-3		BT-549	A673
BT-474	C32		BxPC-3	ABC-1
BT-549	C3A		C32	ACHN
C2BBe1	CAL-12T		CAKI-1	ACN
Caki-2	Calu-3		CAL-12T	AGS
CAL-85-1	Capan-2		CAL-54	ALL-PO
Calu-1	CCK-81		Calu-3	AN3-CA
Calu-6	CHL-1		CAPAN-1	AsPC-1
CAMA-1	CMK-86		Capan-2	ATN-1
CAS-1	COR-L23		COLO-741	BALL-1
CHP-212	DBTRG-05MG		DEL	BB30-HNC
COLO-678	DK-MG		Detroit562	BB49-HNC
COLO-679	DOHH-2		DMS-53	BB65-RCC
COV318	DV-90		DMS-79	BC-1
COV504	EB2		DOK	BCPAP
Daoy	EBC-1		DoTc2-4510	BE-13
DEL	EFE-184		DSH1	Becker
EFO-21	EFM-19		EW-11	BEN
EFO-27	EM-2		EW-13	BFTC-905
ES-2	EN		EW-18	BFTC-909
FU97	ESS-1		EW-22	BHT-101
G-361	F-36P		HCC2157	BHY
GMS-10	FU-OV-1		HCC70	BL-41
H4	G-401		HCE-4	BPH-1
HCC-15	G-402		HCT-116	BT-20
HCC1395	GAMG		HO-1-N-1	BV-173
HCC1569	GCIY		HSC-2	C-33-A
HCC2935	GCT		HT55	C2BBe1
HCC4006	GI-1		HTC-C3	C3A
HCC70	GRANTA-519		HuCCT1	Ca-Ski
Hey-A8	HARA		HuO-3N1	CA46
Hs 683	HCC-44		KARPAS-299	Ca9-22
Hs 695T	HCC-56		KE-37	CAL-120
Hs 936.T	HCC-78		KGN	CAL-27
Hs 939.T	HCC1187		KINGS-1	CAL-33
HSC-2	HCC1806		KNS-42	CAL-39
HT-29	HCC1954		KURAMOCHI	CAL-62
HuCCT1	HCC827		KY821	CAL-72
JHH-2	HCT-15		KYSE-180	CAL-85-1
JHH-4	HD-MY-Z		KYSE-270	Calu-6
JM1	HEC-1-A		KYSE-410	CAMA-1
K029AX	HEC-151		KYSE-450	Caov-4
KCI-MOH1	HEC-251		L-363	CaR-1
KHM-1B	HEC-265		LAN-6	CAS-1
KMRC-1	HEC-59		LB1047-RCC	CFPAC-1
KMS-11	HEC-6		LB2241-RCC	CGTH-W-1
KP-3	Hep G2		LB2518-MEL	CHL-1
KYSE-410	HGC-27		LB831-BLC	CHP-212
Malme-3M	HH		LCLC-97TM1	CMK
NCI-H1299	HLF		MHH-PREB-1	COLO-205
NCI-H1373	HOS		MIA-PaCa-2	COLO-320-HSR
NCI-H1650	HPAC		ML-2	COLO-668
OC 316	HPAF-II		MN-60	COLO-678
SK-N-SH	Hs 294T		NB1	COLO-680N
TE-9	Hs 729		NB10	COLO-684
	Hs 746T		NB12	COLO-792
	Hs 766T		NCI-H1304	COLO-800
	Hs 852.T		NCI-H1355	COLO-824
	Hs 944.T		NCI-H1563	COR-L105
	HT-1080		NCI-H1573	COR-L23
	HT-1197		NCI-H1650	COR-L279
	HT-1376		NCI-H1666	COR-L88
	HT-144		NCI-H1838	CP66-MEL
	HuT 78		NCI-H2087	CRO-AP2
	IA-LM		NCI-H2126	CTB-1
	IGR-37		NCI-H522	CTV-1
	IPC-298		NCI-H526	CW-2
	Ishikawa (Heraklio) 02 ER-		NCI-H596	D-247MG
	IST-MES1		NCI-H630	D-263MG
	IST-MES2		NCI-H747	D-283MED
	J82		NOS-1	D-336MG
	JHH-5		NUGC-3	D-392MG
	JHH-6		OAW-42	D-423MG
	JHH-7		OCI-AML2	D-502MG
	JHOS-2		OS-RC-2	D-542MG
	JHOS-4		OVCAR-4	D-566MG
	JHUEM-2		P12-ICHIKAWA	Daoy
	JMSU-1		RCC10RGB	Daudi
	JVM-3		RD	DB
	KALS-1		SCC-15	DBTRG-05MG
	KARPAS-620		SCC-4	DG-75
	KCL-22		SF295	DJM-1
	KE-39		SK-HEP-1	DK-MG
	KE-97		SK-MEL-5	DMS-114
	KG-1		SK-MG-1	DMS-273
	KLE		SK-N-DZ	DOHH-2
	KMBC-2		SNU-387	DU-145
	KMM-1		SNU-423	EB2
	KMRC-2		SNU-C1	EC-GI-10
	KMS-12-BM		SW1088	EFM-19
	KMS-26		SW1116	EFO-21
	KMS-34		SW1417	EFO-27
	KNS-42		SW1573	EGI-1
	KNS-60		SW620	EKVX
	KNS-62			EM-2
	KP-2			EoL-1-cell
	KU812			EPLC-272H
	KURAMOCHI			ES1
	KYM-1			ES3
	KYSE-140			ES5
	KYSE-150			ES6
	KYSE-180			ES7
	KYSE-30			ES8
	KYSE-450			ESS-1
	KYSE-510			EW-1
	KYSE-520			EW-16
	KYSE-70			EW-24
	L-363			EW-3
	L-428			EW-7
	L3.3			FADU
	LC-1/sq-SF			FTC-133
	LCLC-103H			G-361
	LN-18			G-401
	LN-229			GAK
	LOU-NH91			GAMG
	LP-1			GCIY
	LUDLU-1			GCT
	MCAS			GDM-1
	MCF7			GI-ME-N
	MDA-MB-415			GMS-10
	MDA-MB-436			GOTO
	MDA-MB-453			GR-ST
	MEC-1			GT3TKB
	MEL-HO			H-EMC-SS
	MFE-280			H4
	MFE-296			HCC1143
	MG-63			HCC1395
	MHH-ES-1			HCC1419
	Mino			HCC1806
	MJ			HCC1937
	MKN7			HCC1954
	MKN74			HCC2218
	MOLP-8			HCC2998
	MOLT-16			HCT-15
	MONO-MAC-1			HD-MY-Z
	MOR/CPR			HDLM-2
	MSTO-211H			HEC-1
	NCI-H1048			HEL
	NCI-H1155			HGC-27
	NCI-H1339			HH
	NCI-H1341			HL-60
	NCI-H1355			HLE
	NCI-H1563			HMV-II
	NCI-H1568			HN
	NCI-H1573			HOP-62
	NCI-H1581			HOP-92
	NCI-H1648			HOS
	NCI-H1651			HPAF-II
	NCI-H1666			Hs-578-T
	NCI-H1693			HSC-3
	NCI-H1694			HSC-4
	NCI-H1703			HT
	NCI-H1792			HT-1197
	NCI-H1793			HT-1376
	NCI-H1869			HT-144
	NCI-H1915			HT-29
	NCI-H1944			HT-3
	NCI-H1975			HuH-7
	NCI-H2009			HuO9
	NCI-H2023			HuP-T3
	NCI-H2030			HuP-T4
	NCI-H2052			IA-LM
	NCI-H2087			IGR-1
	NCI-H211			IGROV-1
	NCI-H2122			IMR-5
	NCI-H2170			IPC-298
	NCI-H2172			IST-MEL1
	NCI-H2228			IST-MES1
	NCI-H226			IST-SL1
	NCI-H2286			IST-SL2
	NCI-H23			J82
	NCI-H2444			JAR
	NCI-H2452			JEG-3
	NCI-H28			K5
	NCI-H358			KALS-1
	NCI-H441			KARPAS-422
	NCI-H460			KARPAS-45
	NCI-H520			KM-H2
	NCI-H522			KM12
	NCI-H650			KMOE-2
	NCI-H661			KNS-62
	NCI-H727			KNS-81-FD
	NCI-H747			KOSC-2
	NCI-H810			KP-4
	NCI-N87			KP-N-YN
	NCO2			KP-N-YS
	NUGC-3			KS-1
	NUGC-4			KU-19-19
	OCI-AML2			KYSE-510
	OCI-AML5			KYSE-520
	OE33			KYSE-70
	ONS-76			L-428
	OPM-2			L-540
	OV-90			LAMA-84
	OVCAR-4			LB373-MEL-D
	OVCAR-8			LB771-HNC
	OVMANA			LB996-RCC
	OVSAHO			LC4-1
	OVTOKO			LCLC-103H
	P12-ICHIKAWA			LK-2
	P3HR-1			LN-405
	PA-TU-8902			LNCaP-Clone-FGC
	Panc 02.03			LOUCY
	Panc 04.03			LoVo
	PC-14			LOXIMVI
	PC-3			LP-1
	Pfeiffer			LS-1034
	PK-1			LS-123
	PK-45H			LS-411N
	PK-59			LS-513
	PL45			LU-134-A
	PSN1			LU-135
	QGP-1			LU-139
	Raji			LU-65
	RD			LXF-289
	RERF-GC-1B			M059J
	RERF-LC-MS			M14
	RKO			MC-IXC
	RL95-2			MCF7
	RPMI-7951			MDA-MB-157
	RPMI-8402			MDA-MB-175-VII
	RT-112			MDA-MB-231
	RT4			MDA-MB-361
	RVH-421			MDA-MB-415
	SBC-5			MDA-MB-453
	SCaBER			MDA-MB-468
	SCC-9			ME-180
	SF126			MEG-01
	SH-10-TC			MEL-HO
	SHP-77			MEL-JUSO
	SIG-M5			MES-SA
	SIMA			Mewo
	SJRH30			MFE-280
	SJSA-1			MFH-ino
	SK-BR-3			MFM-223
	SK-CO-1			MG-63
	SK-ES-1			MHH-CALL-2
	SK-HEP-1			MHH-ES-1
	SK-LMS-1			MHH-NB-11
	SK-LU-1			MKN1
	SK-MEL-2			MKN28
	SK-MEL-24			MKN45
	SK-MEL-30			MKN7
	SK-MEL-5			MMAC-SF
	SK-MES-1			MOLT-16
	SK-N-AS			MOLT-4
	SK-N-DZ			MONO-MAC-6
	SK-N-FI			MPP-89
	SK-OV-3			MRK-nu-1
	SNG-M			MSTO-211H
	SNU-182			MZ2-MEL
	SNU-C2A			MZ7-mel
	Sq-1			NB13
	SU-DHL-10			NB14
	SU-DHL-4			NB17
	SU-DHL-6			NB5
	SU-DHL-8			NB6
	SUIT-2			NB69
	SUP-M2			NB7
	SUP-T1			NBsusSR
	SW 1271			NCI-H1048
	SW 1353			NCI-H1092
	SW1417			NCI-H1155
	SW48			NCI-H1299
	SW480			NCI-H1395
	SW579			NCI-H1651
	SW620			NCI-H1693
	T84			NCI-H1703
	T98G			NCI-H1755
	TC-71			NCI-H1770
	TCCSUP			NCI-H1792
	TE-5			NCI-H1793
	TEN			NCI-H1975
	Toledo			NCI-H1993
	TOV-112D			NCI-H2009
	TOV-21G			NCI-H2029
	TT2609-C02			NCI-H2030
	TYK-nu			NCI-H2052
	U-937			NCI-H209
	UACC-62			NCI-H2141
	UACC-812			NCI-H2170
	UM-UC-3			NCI-H2227
	VMRC-RCZ			NCI-H2228
	WM-115			NCI-H226
	WM-266-4			NCI-H2291
	WM-793			NCI-H23
	WM-88			NCI-H2342
	WM-983B			NCI-H2347
	WM1799			NCI-H2405
	ZR-75-3			NCI-H2452
				NCI-H28
				NCI-H345
				NCI-H441
				NCI-H446
				NCI-H460
				NCI-H510A
				NCI-H520
				NCI-H524
				NCI-H650
				NCI-H661
				NCI-H716
				NCI-H727
				NCI-H810
				NCI-H82
				NCI-H838
				NCI-N87
				NCI-SNU-1
				NCI-SNU-5
				NEC8
				NH-12
				NKM-1
				NMC-G1
				no-10
				no-11
				NOMO-1
				NY
				OAW-28
				OC-314
				OCUB-M
				OE19
				OE33
				OMC-1
				ONS-76
				OPM-2
				OVCAR-3
				OVCAR-5
				OVCAR-8
				P30-OHK
				P31-FUJ
				PA-1
				PC-14
				PC-3
				PFSK-1
				PSN1
				QIMR-WIL
				Raji
				Ramos-2G6-4C10
				RCM-1
				REH
				RERF-LC-MS
				RH-1
				RH-18
				RMG-I
				RO82-W-1
				RPMI-7951
				RPMI-8226
				RPMI-8402
				RPMI-8866
				RT-112
				RVH-421
				RXF393
				S-117
				Saos-2
				SAS
				SBC-1
				SBC-5
				SCC-9
				SCH
				SF126
				SF268
				SF539
				SHP-77
				SiHa
				SIMA
				SJRH30
				SJSA-1
				SK-CO-1
				SK-LMS-1
				SK-LU-1
				SK-MEL-2
				SK-MEL-24
				SK-MEL-28
				SK-MEL-3
				SK-MEL-30
				SK-MES-1
				SK-MM-2
				SK-N-AS
				SK-N-FI
				SK-NEP-1
				SK-OV-3
				SK-UT-1
				SKG-IIIa
				SKM-1
				SN12C
				SNU-449
				SNU-C2B
				ST486
				SUP-T1
				SW13
				SW1783
				SW1990
				SW626
				SW684
				SW780
				SW837
				SW872
				SW900
				SW948
				SW954
				SW962
				SW982
				T-24
				T47D
				T84
				T98G
				TC-YIK
				TCCSUP
				TE-1
				TE-10
				TE-11
				TE-12
				TE-15
				TE-5
				TE-6
				TE-8
				TE-9
				TGBC11TKB
				TGBC1TKB
				TGBC24TKB
				TGW
				THP-1
				TK10
				TT
				TUR
				TYK-nu
				U-118-MG
				U-2-OS
				U-266
				U-698-M
				U-87-MG
				U251
				UACC-257
				UACC-62
				UM-UC-3
				UMC-11
				VA-ES-BJ
				VM-CUB-1
				WM-115
				WSU-NHL
				YAPC
				YH-13
				YKG-1
				ZR-75-30

## Sheet: Suppl table S3
Suppl table S3. Drug - Pathway Association
The rows are drugs in CCLE, the columns are Biocarta pathways, and the numbers are the pearson correlation coefficient of predicted drug response and pathway activation score
Drug \ Patway	NO1	AMI	AGR	ALK	AT1R	CHEMICAL	AGPCR	BCR-ABL	BIOPEPTIDES	CARM_ER	CASPASE	CBL	CCR3	MCM	G1	CERAMIDE	VDR	HDAC	CTL	CXCR4	CELLCYCLE	CFTR	D4GDI	DC	EGF	EPO	ECM	EXTRINSIC	FAS	FCER1	FMLP	GATA3	GH	HIVNEF	MPR	HCMV	P53	IGF1	IL2	IL3	IL6	IL2RB	IL7	DEATH	RACCYCD	GLEEVEC	INSULIN	INTRINSIC	KERATINOCYTE
17-AAG	-0.161384	0.151187	0.230807	0.242625	0.0596536	-0.18824	-0.14072	-0.176434	-0.155155	-0.0860482	-0.145769	0.182192	0.0158044	-0.246855	0.0505196	-0.05374	-0.244301	-0.254673	-0.167015	-0.0421545	-0.0570639	-0.0310668	-0.16558	-0.102915	0.0574825	-0.170166	-0.140882	0.111802	-0.101916	-0.277232	-0.19293	-0.217007	-0.230207	-0.121804	-0.151358	-0.235544	0.182931	-0.101488	-0.165438	-0.240441	0.104434	-0.185516	-0.144572	0.0670838	-0.0783476	-0.177266	-0.114743	0.14203	-0.0430805
AEW541	-0.00298054	0.141164	0.255569	0.214024	-0.0459247	-0.240566	-0.142154	-0.286528	-0.209405	-0.109181	-0.235382	0.199712	-0.112411	-0.082311	0.014847	-0.0404909	-0.183085	-0.338824	-0.223703	-0.15643	-0.028846	-0.0249919	-0.258201	-0.0814325	-0.0633633	-0.193759	-0.170793	0.0652569	-0.255067	-0.419978	-0.228695	-0.0933117	-0.365008	-0.262458	0.0649176	-0.324868	0.0967846	-0.121612	-0.263082	-0.33502	0.111515	-0.320199	-0.278087	-0.0890158	-0.120466	-0.267232	-0.155268	0.118053	-0.147923
AZD0530	0.0596959	0.101721	0.190612	0.143883	-0.0689134	-0.194944	-0.100487	-0.246327	-0.164895	-0.0805039	-0.202037	0.146146	-0.123927	-0.0034073	-0.00197479	-0.023752	-0.111371	-0.269838	-0.181581	-0.156071	-0.00943564	-0.013288	-0.217939	-0.0524151	-0.0886978	-0.149238	-0.127977	0.0352642	-0.23772	-0.348807	-0.174317	-0.0218404	-0.308617	-0.237688	0.125756	-0.263911	0.0444463	-0.0954574	-0.226392	-0.274351	0.0787291	-0.280208	-0.247327	-0.124274	-0.0944063	-0.222897	-0.129243	0.0778855	-0.143148
AZD6244	-0.128478	-0.00145146	0.180008	0.117876	-0.0379102	-0.0484292	-0.102529	-0.110016	-0.186169	-0.182134	-0.0975926	0.173749	-0.0821669	-0.0194902	0.0124823	-0.044277	-0.0726049	-0.230317	-0.0915093	0.00569007	-0.0355991	-0.0538482	-0.135926	-0.0174048	-0.0126517	-0.0704089	-0.178061	-0.0638813	-0.11827	-0.278182	-0.179416	-0.088996	-0.201895	-0.14892	-0.0393867	-0.183285	-0.0585991	-0.0423822	-0.0706046	-0.166198	0.132604	-0.10744	-0.114075	0.0562678	-0.201925	-0.155093	-0.0109287	0.0319687	-0.0865117
Erlotinib	0.0655675	0.0757398	0.164764	0.113966	-0.0754819	-0.162629	-0.0847762	-0.217696	-0.150564	-0.0802979	-0.179132	0.12863	-0.125176	0.0267402	-0.00726201	-0.0193272	-0.079246	-0.240044	-0.156543	-0.140144	-0.00447801	-0.0130144	-0.194763	-0.0374124	-0.0915981	-0.124138	-0.117097	0.0130264	-0.219976	-0.315436	-0.154274	-0.000295563	-0.277094	-0.220161	0.133852	-0.232932	0.0128786	-0.0800748	-0.196957	-0.24065	0.0718391	-0.248065	-0.222885	-0.120348	-0.0959935	-0.199632	-0.107288	0.0574746	-0.136318
Irinotecan	-0.0939721	0.248856	0.260467	0.301368	0.0756168	-0.304107	-0.159468	-0.266177	-0.146252	-0.0167257	-0.213636	0.181427	0.0243074	-0.315341	0.0571854	-0.0489289	-0.322932	-0.293374	-0.238371	-0.132614	-0.0550876	-0.00894235	-0.219532	-0.147994	0.0455702	-0.242412	-0.116564	0.212762	-0.156415	-0.323106	-0.203368	-0.233876	-0.298942	-0.159563	-0.115649	-0.299168	0.308317	-0.147503	-0.271695	-0.322609	0.0777439	-0.295388	-0.222663	-0.00697297	0.00145532	-0.222975	-0.203644	0.201402	-0.0572771
L-685458	0.0639822	0.130993	0.210677	0.170588	-0.0624106	-0.230452	-0.113323	-0.275904	-0.173084	-0.0715661	-0.225039	0.157256	-0.121793	-0.0318819	0.00236134	-0.0258503	-0.142309	-0.29385	-0.206751	-0.177814	-0.0126402	-0.0108766	-0.239417	-0.0678524	-0.0880005	-0.174486	-0.13209	0.062813	-0.255534	-0.375654	-0.188218	-0.0382748	-0.337358	-0.253102	0.124449	-0.291734	0.0813387	-0.111199	-0.258679	-0.306207	0.0797693	-0.314504	-0.272935	-0.135507	-0.0829697	-0.243351	-0.154638	0.0987432	-0.148723
lapatinib	0.0757806	0.113728	0.189423	0.146974	-0.0680318	-0.209023	-0.0993937	-0.256548	-0.158938	-0.0667371	-0.209553	0.140994	-0.12303	-0.00777705	-0.00232674	-0.0216014	-0.117514	-0.269223	-0.188802	-0.169912	-0.00729878	-0.00853536	-0.222515	-0.0570376	-0.092494	-0.156639	-0.119784	0.0487231	-0.244311	-0.349048	-0.170938	-0.0183476	-0.31383	-0.241066	0.136313	-0.268088	0.0598326	-0.100321	-0.239594	-0.281557	0.0713458	-0.293601	-0.256269	-0.139008	-0.0790841	-0.22583	-0.140907	0.0837234	-0.144787
LBW242	0.0751885	0.0860639	0.166302	0.118794	-0.074418	-0.175003	-0.0860986	-0.227197	-0.148614	-0.071396	-0.186148	0.127133	-0.124749	0.0211899	-0.00698967	-0.01818	-0.0864352	-0.242911	-0.163879	-0.150987	-0.00384252	-0.0102825	-0.200047	-0.041835	-0.0938048	-0.131333	-0.113397	0.0240522	-0.225956	-0.318995	-0.153918	-0.000243431	-0.2838	-0.223867	0.139865	-0.238832	0.0261724	-0.0847697	-0.208498	-0.248664	0.0678969	-0.259918	-0.231534	-0.129867	-0.0860062	-0.203802	-0.117003	0.0633289	-0.137729
Nilotinib	0.0204819	0.112653	0.222598	0.175137	-0.0594563	-0.208055	-0.121318	-0.259851	-0.190731	-0.103417	-0.21382	0.175333	-0.120211	-0.0368026	0.00599162	-0.0329859	-0.14116	-0.304088	-0.197577	-0.148294	-0.0199713	-0.022051	-0.235029	-0.0630787	-0.075149	-0.165882	-0.154262	0.0404537	-0.243029	-0.383971	-0.202804	-0.0572817	-0.333432	-0.248478	0.0916035	-0.291169	0.0587629	-0.104976	-0.236196	-0.299494	0.0993584	-0.291759	-0.257513	-0.0989833	-0.117287	-0.242959	-0.134421	0.0931021	-0.145156
Nutlin-3	0.0789069	0.0600582	0.140589	0.0893915	-0.0801853	-0.142275	-0.0709603	-0.197762	-0.134662	-0.0715774	-0.16255	0.110058	-0.125215	0.0498799	-0.0118812	-0.0138803	-0.055084	-0.213162	-0.138641	-0.134047	0.000550582	-0.0104288	-0.176366	-0.0270302	-0.0955579	-0.106092	-0.103112	0.0020062	-0.207028	-0.285084	-0.133973	0.0198047	-0.251642	-0.205271	0.145703	-0.207565	-0.00473863	-0.0692932	-0.178292	-0.214472	0.0614844	-0.226692	-0.206343	-0.123934	-0.0879411	-0.180044	-0.0945995	0.0432113	-0.129918
paclitaxel	-0.135487	0.185009	0.212162	0.247834	0.0802319	-0.215088	-0.132661	-0.180299	-0.120756	-0.0344483	-0.145744	0.155335	0.0423112	-0.282167	0.0542343	-0.0468044	-0.265964	-0.226877	-0.172481	-0.0627794	-0.0541829	-0.0169236	-0.155266	-0.117416	0.0666657	-0.181876	-0.104916	0.159379	-0.0885372	-0.239186	-0.167042	-0.221648	-0.211641	-0.0993869	-0.15424	-0.222134	0.241743	-0.108882	-0.181636	-0.235087	0.075921	-0.194048	-0.142133	0.0494778	-0.0186943	-0.161737	-0.139034	0.159641	-0.025087
Panobinostat	-0.140053	0.156181	0.167149	0.208862	0.0880477	-0.168064	-0.107908	-0.126273	-0.0856752	-0.0193824	-0.101646	0.121604	0.0618046	-0.266096	0.0517669	-0.0401735	-0.231555	-0.167077	-0.130657	-0.0308366	-0.0498436	-0.0140043	-0.108089	-0.101516	0.0791052	-0.145143	-0.0773159	0.143529	-0.0412714	-0.164617	-0.127468	-0.206138	-0.145332	-0.0517566	-0.168956	-0.16325	0.219776	-0.0858192	-0.130911	-0.173399	0.0585299	-0.133085	-0.0901623	0.0699481	-0.0021471	-0.113351	-0.107868	0.136848	0.00177675
PD-0325901	-0.162904	-0.0174353	0.166316	0.108968	-0.0232427	-0.0181535	-0.0968573	-0.0738121	-0.175136	-0.18665	-0.0687495	0.167092	-0.0616189	-0.0326378	0.0166434	-0.046051	-0.0664806	-0.204794	-0.0676335	0.0397653	-0.0397862	-0.0577608	-0.108315	-0.0122451	0.00896353	-0.0519279	-0.173882	-0.0730973	-0.0813179	-0.240768	-0.167522	-0.103559	-0.163506	-0.116114	-0.0792455	-0.153418	-0.0659667	-0.0299165	-0.0343575	-0.132472	0.13329	-0.0637303	-0.0764389	0.0933726	-0.204923	-0.12889	0.0117866	0.0243647	-0.0650222
PD-0332991	0.0530749	0.129147	0.216269	0.174693	-0.0612836	-0.22844	-0.116959	-0.275182	-0.179071	-0.0794242	-0.224858	0.16353	-0.121617	-0.035773	0.00370673	-0.0280008	-0.145195	-0.299651	-0.207248	-0.172541	-0.0149208	-0.0136629	-0.240956	-0.0681755	-0.0848488	-0.17501	-0.138771	0.0595309	-0.254667	-0.381461	-0.19391	-0.0448563	-0.339981	-0.254086	0.116083	-0.295009	0.078881	-0.111306	-0.256449	-0.30825	0.0852986	-0.312566	-0.272054	-0.1273	-0.0913158	-0.245852	-0.152045	0.0994093	-0.148763
Crizotinib	0.0200455	0.163575	0.260601	0.224977	-0.0449679	-0.268434	-0.144606	-0.309227	-0.205837	-0.0909457	-0.252668	0.197287	-0.113134	-0.0927293	0.0150407	-0.0384001	-0.198194	-0.34671	-0.240595	-0.181075	-0.0267343	-0.0185729	-0.271637	-0.0909865	-0.0698795	-0.210285	-0.162939	0.088132	-0.270944	-0.43086	-0.229573	-0.091721	-0.382073	-0.273675	0.0809307	-0.339608	0.123872	-0.132282	-0.289822	-0.354592	0.103317	-0.348473	-0.298525	-0.112546	-0.100052	-0.27839	-0.177104	0.130528	-0.153547
PHA-665752	0.0645127	0.07723	0.166198	0.115773	-0.0751669	-0.164574	-0.0863952	-0.219388	-0.152174	-0.0805267	-0.180329	0.130009	-0.125357	0.0249883	-0.00688835	-0.0194334	-0.0813619	-0.242351	-0.158269	-0.14124	-0.00518277	-0.0134821	-0.196196	-0.038283	-0.0912788	-0.125562	-0.11856	0.0144088	-0.22089	-0.317654	-0.155462	-0.00196448	-0.279245	-0.22092	0.13295	-0.235008	0.0150081	-0.0810285	-0.198711	-0.242705	0.0726161	-0.24987	-0.224773	-0.119759	-0.0962412	-0.201011	-0.108504	0.0588007	-0.13628
PLX4720	-0.00135353	0.0296317	0.164798	0.100924	-0.0737948	-0.104956	-0.0874138	-0.171356	-0.168267	-0.129306	-0.144256	0.144739	-0.121846	0.0372057	-0.00461632	-0.0272703	-0.0567285	-0.234819	-0.124566	-0.0819292	-0.0135143	-0.0309379	-0.17056	-0.020033	-0.0714916	-0.093076	-0.144685	-0.0358938	-0.185639	-0.303316	-0.162398	-0.0175379	-0.247537	-0.19812	0.0843848	-0.209626	-0.0418257	-0.0596047	-0.140348	-0.2056	0.0978245	-0.18839	-0.18072	-0.0572747	-0.149921	-0.181518	-0.0601329	0.0353151	-0.123622
RAF265	-0.0786651	0.169749	0.2948	0.267642	-0.00855782	-0.260497	-0.170159	-0.290983	-0.228611	-0.124346	-0.239522	0.232677	-0.0781369	-0.169869	0.0336191	-0.0547867	-0.244361	-0.368426	-0.24049	-0.132692	-0.0478702	-0.0342985	-0.266463	-0.105522	-0.0211766	-0.219071	-0.193923	0.0948725	-0.235259	-0.439094	-0.25855	-0.167539	-0.37551	-0.250408	-0.0213497	-0.347883	0.149633	-0.135117	-0.267597	-0.356704	0.132524	-0.319383	-0.271245	-0.0326111	-0.130004	-0.278899	-0.164316	0.150175	-0.12971
Sorafenib	0.0632438	0.107605	0.192616	0.14761	-0.0681047	-0.202069	-0.102209	-0.251983	-0.165124	-0.0767187	-0.206222	0.146575	-0.123745	-0.00745989	-0.00154568	-0.0234265	-0.116335	-0.272908	-0.186205	-0.161697	-0.00960523	-0.0123166	-0.22148	-0.0551361	-0.0894136	-0.153692	-0.127298	0.0413217	-0.241171	-0.352223	-0.175221	-0.0231759	-0.313325	-0.240076	0.127708	-0.26823	0.0520899	-0.0983477	-0.232982	-0.279659	0.0775351	-0.287024	-0.252567	-0.128235	-0.0900951	-0.225949	-0.134614	0.0815949	-0.143906
TAE684	-0.0387705	0.230294	0.319883	0.307902	-0.000695134	-0.334464	-0.184123	-0.35139	-0.228681	-0.0874908	-0.286081	0.237844	-0.076333	-0.211747	0.0378305	-0.0535013	-0.294779	-0.400201	-0.28802	-0.189282	-0.0469448	-0.0215361	-0.305359	-0.133953	-0.0302361	-0.266654	-0.183797	0.15473	-0.274712	-0.477978	-0.271557	-0.179353	-0.425789	-0.28071	0.00201059	-0.394054	0.224195	-0.165266	-0.336788	-0.414143	0.119996	-0.392591	-0.323977	-0.0793755	-0.0872591	-0.313374	-0.220371	0.187701	-0.143183
TKI258	0.0290742	0.189046	0.273252	0.24468	-0.0389019	-0.298313	-0.152283	-0.332614	-0.207431	-0.0780147	-0.270718	0.201881	-0.10962	-0.115884	0.0181675	-0.039045	-0.222469	-0.361206	-0.260107	-0.200787	-0.0279763	-0.0145122	-0.2871	-0.103813	-0.0698767	-0.230495	-0.160986	0.113503	-0.284314	-0.447153	-0.236879	-0.102325	-0.402068	-0.284136	0.0827386	-0.359061	0.156769	-0.144877	-0.316587	-0.378226	0.100205	-0.376305	-0.318126	-0.125714	-0.0844282	-0.292439	-0.199239	0.147502	-0.157096
Topotecan	-0.0825335	0.265487	0.291842	0.32462	0.0631638	-0.336746	-0.176138	-0.307771	-0.174016	-0.0300461	-0.247705	0.205565	0.00254343	-0.314128	0.0564894	-0.0525886	-0.34061	-0.338587	-0.268866	-0.15961	-0.056452	-0.0111452	-0.25627	-0.156383	0.0297397	-0.267133	-0.138005	0.21818	-0.197019	-0.38178	-0.232218	-0.236169	-0.351038	-0.199931	-0.0927264	-0.343431	0.314886	-0.163397	-0.309948	-0.368601	0.0907276	-0.34281	-0.26484	-0.0289128	-0.0143905	-0.260433	-0.225326	0.213971	-0.0817087
Vandetanib	0.059764	0.102975	0.191595	0.145116	-0.0686271	-0.19647	-0.101083	-0.247636	-0.165327	-0.0802412	-0.203061	0.146724	-0.123835	-0.00468998	-0.00177901	-0.0238924	-0.112756	-0.270984	-0.182686	-0.156947	-0.00958769	-0.013216	-0.218916	-0.05309	-0.0886465	-0.150364	-0.128244	0.0364141	-0.238517	-0.350105	-0.175031	-0.022637	-0.309936	-0.238416	0.125608	-0.265194	0.0460007	-0.0961505	-0.227783	-0.2758	0.0788511	-0.281708	-0.248439	-0.12469	-0.09404	-0.223862	-0.130322	0.0788049	-0.143435
[truncated: 58 more columns]

## Sheet: Suppl table S4
Suppl table S4. Novel Sensitive Predictions
The list of sensitive predicted cell lines for the drugs in GDSC
Drug Name	Cell Lines
Erlotinib	639-V	769-P	A375	ABC-1	ACHN	AsPC-1	BEN	BFTC-909	BHT-101	BHY	BPH-1	C2BBe1	C32	CA46	Ca9-22	CAKI-1	CAL-120	CAL-12T	CAL-27	CAL-33	CAL-39	CAL-62	CAMA-1	Caov-4	CAPAN-1	Capan-2	CAS-1	CHL-1	CHP-212	COLO-678	COLO-792	COR-L105	COR-L23	DBTRG-05MG	DK-MG	DMS-53	DOK	DU-145	EGI-1	EW-7	FADU	FTC-133	GCT	GMS-10	H4	HCC1395	HCC1419	HCT-116	HN
AICAR	LB996-RCC	NCI-H522
ATRA	LB996-RCC	NCI-H522
Gefitinib	LB996-RCC	NCI-H522
ABT-263	HSC-4	NCI-H716
Vorinostat	LB996-RCC	NCI-H522
Nilotinib	A704	EKVX	HD-MY-Z	Hs-578-T	HT55	IA-LM	LB1047-RCC	LB996-RCC	MDA-MB-175-VII	NCI-H522	NCI-H838	OAW-42	OMC-1	OVCAR-5	RMG-I	SF295	SK-CO-1	SNU-423	SW620	TUR
RDEA119	D-336MG	HMV-II	HSC-4	K5	MKN45	MMAC-SF	NCI-H716	SKM-1
CI-1040	HT55	IA-LM	LB996-RCC	OMC-1	SNU-423
AZD-2281	LB996-RCC	NCI-H522
ABT-888	LB996-RCC	NCI-H522
Bosutinib	LB996-RCC	NCI-H522
lenalidomide	LB996-RCC	NCI-H522
Axitinib	LB996-RCC	NCI-H522
GW 441756	LB996-RCC	NCI-H522
SB 216763	23132-87	8-MG-BA	A704	CAMA-1	CP66-MEL	DMS-53	EKVX	H4	HD-MY-Z	HOP-62	HT55	IA-LM	LB373-MEL-D	LB996-RCC	MDA-MB-415	MES-SA	NCI-H1975	NCI-H2009	NCI-H522	NEC8	OAW-42	OMC-1	SIMA	SK-LU-1	SNU-423
VX-702	LB996-RCC	NCI-H522
AMG-706	HSC-4	NCI-H716
KU-55933	HSC-4	LU-139	NCI-H209	NCI-H716
BIBW2992	LB996-RCC	NCI-H522
GDC-0449	LB996-RCC	NCI-H522
PLX4720	HSC-4	NCI-H716
BX-795	HSC-4	LU-139	NCI-H209	NCI-H716
NU-7441	HSC-4	LU-139	NCI-H209	NCI-H716
SL 0101-1	HSC-4	HT55	NCI-H716	OMC-1	SiHa	SNU-423
BIRB 0796	HSC-4	NCI-H716
JNK Inhibitor VIII	HSC-4	NCI-H716
Wee1 Inhibitor	A704	EKVX	HD-MY-Z	Hs-578-T	HSC-4	LB1047-RCC	MDA-MB-175-VII	MDA-MB-415	MDA-MB-468	NCI-H716	NCI-H838	NEC8	OAW-42	OVCAR-4	OVCAR-5	RMG-I	SF295	SK-CO-1	SW620	TUR
Nutlin-3	HSC-4	NCI-H716
PD173074	HSC-4	NCI-H716
ZM-447439	A704	EKVX	HD-MY-Z	Hs-578-T	HSC-4	HT55	IA-LM	LB1047-RCC	MDA-MB-175-VII	NCI-H716	NCI-H838	OAW-42	OMC-1	OVCAR-5	RMG-I	SF295	SiHa	SK-CO-1	SNU-423	SW620	TUR
RO-3306	HSC-4	NCI-H716
MK-2206	A172	ACHN	D-336MG	HMV-II	HSC-4	J82	K5	KALS-1	KP-4	MKN1	MKN45	MMAC-SF	NCI-H1666	NCI-H1838	NCI-H2030	NCI-H2126	NCI-H716	SK-MEL-3	SK-MEL-30	SKM-1	SW111	SW780	UM-UC-3
PD-0332991	A172	ACHN	D-336MG	HMV-II	HSC-4	J82	K5	KALS-1	KP-4	MKN1	MKN45	MMAC-SF	NCI-H1666	NCI-H2030	NCI-H716	SK-MEL-3	SK-MEL-30	SKM-1	SW111	SW872	UM-UC-3
GDC-0941	D-336MG	HSC-4	K5	LU-139	MMAC-SF	NCI-H209	NCI-H716	SKM-1
AZD8055	HSC-4	NCI-H716
PD-0325901	HSC-4	MMAC-SF
SB590885	A172	ACHN	D-336MG	HMV-II	HSC-4	J82	K5	KALS-1	KP-4	MKN1	MKN45	MMAC-SF	NCI-H716	SK-MEL-3	SK-MEL-30	SKM-1	SW111	SW780	UM-UC-3
AZD6244	A172	ACHN	D-336MG	HMV-II	HSC-4	J82	K5	KALS-1	KP-4	MKN1	MKN45	MMAC-SF	NCI-H1666	NCI-H1838	NCI-H2030	NCI-H2126	NCI-H716	SK-MEL-3	SK-MEL-30	SKM-1	SW111	SW780	SW872	UM-UC-3
CCT007093	DB	DOHH-2	KP-N-YS	LU-139	MOLT-4	NCI-H209	NCI-H2342
EHT 1864	DB	DOHH-2	KP-N-YS	LU-139	MOLT-4	NCI-H209	NCI-H2342
BMS-708163	DB	DOHH-2	KP-N-YS	LU-139	MOLT-4	NCI-H209	NCI-H2342
Roscovitine	22RV1	23132-87	647-V	769-P	A172	A673	ACHN	AGS	BEN	BFTC-905	BT-20	BxPC-3	C3A	CA46	Ca9-22	CAL-39	CAL-54	CAL-85-1	Calu-6	CAMA-1	Caov-4	Capan-2	CFPAC-1	CHP-212	COLO-678	COLO-680N	COR-L105	COR-L23	Detroit562	DK-MG	EFO-21	EGI-1	EPLC-272H	ESS-1	FTC-133	GCT	GMS-10	H-EMC-SS	HCC1419	HCC2998	HCT-116	HLE	HMV-II	HSC-2	HSC-3	HSC-4	HT-1197	HT-3	HuO9
Salubrinal	22RV1	23132-87	639-V	647-V	769-P	8-MG-BA	A2780	A375	A4-Fuk	A673	BCPAP	BEN	BFTC-909	BHT-101	BPH-1	BT-20	C32	CA46	Ca9-22	CAL-120	CAL-12T	CAL-27	CAL-33	CAL-54	Calu-6	CAS-1	CHL-1	CHP-212	COLO-792	COR-L105	Daoy	DBTRG-05MG	Detroit562	DK-MG	DMS-273	DOK	EFO-27	G-361	G-401	GAMG	H4	HCC1143	HCC1395	HCC1806	HCC2998	HCT-116	HDLM-2	HLE	HOS
PF-4708671	A704	DOHH-2	KP-N-YS	LU-139	MDA-MB-415	MHH-NB-11	NCI-H209
JNJ-26854165	A704	DOHH-2	KP-N-YS	LU-139	MDA-MB-415	MHH-NB-11	NCI-H209
CCT018159	A704	C32	DOHH-2	HT-3	HT55	KP-N-YS	LU-139	MDA-MB-415	MHH-NB-11	NCI-H209	OMC-1	SiHa	SK-HEP-1	SNU-387	SNU-423	SNU-449
AG-014699	A704	DOHH-2	KP-N-YS	LU-139	MDA-MB-415	MHH-NB-11	NCI-H209
lapatinib	23132-87	647-V	A172	ABC-1	ACHN	AN3-CA	BCPAP	BFTC-905	BFTC-909	BHY	BPH-1	BT-20	BxPC-3	C32	C3A	CA46	Ca9-22	CAL-120	CAL-12T	CAL-27	CAL-33	CAL-54	CAL-72	CAL-85-1	Calu-6	CAPAN-1	Capan-2	CFPAC-1	CHL-1	COLO-678	Daoy	Detroit562	DK-MG	DMS-273	DOK	DoTc2-4510	EFO-21	EFO-27	FADU	FTC-133	G-401	GAMG	GCT	H4	HCC1395	HCC1419	HCC1806	HCC1937	HCT-116
GSK269962A	23132-87	639-V	8-MG-BA	A172	A2780	A4-Fuk	A704	AGS	AN3-CA	BFTC-905	BFTC-909	BPH-1	C3A	Ca9-22	CAKI-1	CAL-120	CAL-12T	CAL-33	CAL-54	CAL-72	Capan-2	CHP-212	COLO-792	COR-L23	Daoy	DBTRG-05MG	DK-MG	DMS-53	DOK	DoTc2-4510	EFO-21	EGI-1	EPLC-272H	ESS-1	FADU	FTC-133	G-401	GAMG	GCT	GMS-10	H-EMC-SS	HCC1143	HCT-116	HMV-II	HO-1-N-1	Hs-578-T	HT-1197	HT-1376	HuH-7
etoposide	EW-22	SK-MEL-24
NSC-87877	EW-22	SK-MEL-24
Bicalutamide	D-247MG	D-336MG	EW-22	NB17	NCI-H630	SK-MEL-24
QS11	D-247MG	D-336MG	EW-22	NB17	NCI-H630	SK-MEL-24
CHIR-99021	EW-22	SK-MEL-24
AP-24534	EW-22	SK-MEL-24
PF-562271	EW-22	SK-MEL-24
DMOG	EW-22	SK-MEL-24
FTI-277	EW-22	SK-MEL-24
OSU-03012	D-247MG	D-336MG	EW-22	NB17	NCI-H630	SK-MEL-24
Cyclopamine	22RV1	647-V	769-P	A172	A375	ABC-1	ACHN	AN3-CA	AsPC-1	BCPAP	BEN	BT-20	BxPC-3	C2BBe1	C32	CAL-27	CAL-39	CAL-85-1	Calu-6	Capan-2	CFPAC-1	CHL-1	COLO-741	COR-L105	COR-L23	Daoy	DBTRG-05MG	DMS-273	DMS-53	EFM-19	EGI-1	ESS-1	EW-7	G-361	G-401	GCT	H-EMC-SS	HCC1143	HCC1395	HCC1937	HCC2998	HCT-116	HDLM-2	HGC-27	HLE	HN	HOS	HPAF-II	HT-29
AKT inhibitor VIII	EW-22	SK-MEL-24
embelin	D-247MG	D-336MG	EW-22	NB17	NCI-H630	SK-MEL-24
FH535	D-247MG	D-336MG	EW-22	NB17	NCI-H630	SK-MEL-24
pac-1	D-247MG	D-336MG	EW-22	NB17	NCI-H630	SK-MEL-24
IPA-3	D-247MG	D-336MG	EW-22	NB17	NCI-H630	SK-MEL-24
GSK-650394	D-247MG	D-336MG	EW-22	NB17	NCI-H630	SK-MEL-24
BAY 61-3606	D-247MG	D-336MG	EW-22	NB17	NCI-H630	SK-MEL-24
BMS-754807	D-336MG	NB17	SK-MEL-24
OSI-906	D-247MG	D-336MG	EW-22	NB17	NCI-H630	SK-MEL-24
Bexarotene	D-247MG	D-336MG	EW-22	NB17	NCI-H630	SK-MEL-24
LFM-A13	D-247MG	D-336MG	EW-22	NB17	NCI-H630	SK-MEL-24
Pazopanib	D-247MG	D-336MG	EW-22	NB17	NCI-H630	SK-MEL-24
GSK-1904529A	D-247MG	D-336MG	EW-22	NB17	NCI-H630	SK-MEL-24
Tipifarnib	D-247MG	D-336MG	EW-22	NB17	NCI-H630	SK-MEL-24
AS601245	D-247MG	D-336MG	EW-22	NB17	NCI-H630	SK-MEL-24
AZ628	647-V	8-MG-BA	A172	A2780	A375	A4-Fuk	ACHN	AGS	AsPC-1	BCPAP	BFTC-905	BHT-101	BPH-1	BxPC-3	C2BBe1	CA46	Ca9-22	CAL-120	CAL-27	CAL-33	CAL-54	CAL-72	CAMA-1	Caov-4	CAPAN-1	CFPAC-1	CHP-212	COLO-205	COLO-678	COLO-680N	COLO-741	COLO-792	DBTRG-05MG	DK-MG	DOK	EFM-19	EFO-21	EFO-27	EGI-1	EPLC-272H	ESS-1	G-361	G-401	H-EMC-SS	HCC2998	HCE-4	HMV-II	HOP-92	HOS
Rapamycin	8-MG-BA	A375	ACHN	CHL-1	COR-L105	D-542MG	EW-7	HCC1395	NCI-H1793	NCI-H522	SBC-5	T84	TUR
Sorafenib	23132-87	647-V	769-P	8-MG-BA	A4-Fuk	ABC-1	ACHN	AGS	AN3-CA	AsPC-1	BCPAP	BEN	BHT-101	C2BBe1	C32	C3A	CA46	Ca9-22	CAKI-1	CAL-120	CAL-12T	CAL-27	CAL-62	CAMA-1	CAS-1	CFPAC-1	CHL-1	COLO-678	COLO-741	COLO-792	COR-L23	DBTRG-05MG	DMS-53	DoTc2-4510	DU-145	EFO-27	EPLC-272H	G-361	GAMG	H-EMC-SS	HCC1143	HCC1395	HCC1419	HCC1806	HCC1937	HCE-4	HCT-116	HDLM-2	HLE
VX-680	23132-87	639-V	769-P	8-MG-BA	A375	A4-Fuk	A673	ABC-1	ACHN	AGS	BCPAP	BFTC-905	BHY	BPH-1	CAKI-1	CAL-27	CAL-39	CAL-72	CAL-85-1	Caov-4	CAS-1	CHP-212	COLO-205	COLO-792	COR-L105	COR-L23	Daoy	DBTRG-05MG	DU-145	EFO-21	EGI-1	EPLC-272H	ESS-1	EW-7	FTC-133	G-361	GAMG	H-EMC-SS	HCC1419	HCE-4	HGC-27	HLE	HOS	HSC-2	HSC-3	HSC-4	HT-3	HuH-7	HuO9
Imatinib	769-P	8-MG-BA	A4-Fuk	A673	ABC-1	ACHN	AN3-CA	BCPAP	BHT-101	CA46	CAKI-1	CAL-33	CAL-62	CAL-72	CAL-85-1	Calu-6	CAS-1	CFPAC-1	COLO-205	COLO-678	COLO-680N	COR-L105	DBTRG-05MG	DMS-53	DOK	DoTc2-4510	DU-145	EFM-19	EFO-27	EPLC-272H	GCT	HCC1143	HCC1395	HCC1937	HCC2998	HCE-4	HDLM-2	HGC-27	HLE	HMV-II	HN	HOS	HPAF-II	Hs-578-T	HSC-3	HSC-4	HT-1376	HT-29	HT-3
TAE684	639-V	A172	A2780	A375	A673	ABC-1	AGS	BFTC-905	BHY	BPH-1	BT-20	BxPC-3	CAL-120	CAL-12T	CAL-33	Caov-4	CHP-212	COLO-205	COR-L105	COR-L23	Detroit562	DK-MG	DOK	DoTc2-4510	EPLC-272H	ESS-1	EW-7	G-401	GAMG	GCT	H4	HCC2218	HCC2998	HCE-4	HMV-II	HOS	HT-3	HuP-T3	KOSC-2	KYSE-270	LCLC-97TM1	LoVo	MC-IXC	MCF7	MDA-MB-231	MDA-MB-361	MDA-MB-453	MDA-MB-468	MEL-JUSO
Crizotinib	22RV1	23132-87	8-MG-BA	A172	A2780	A4-Fuk	ACHN	AsPC-1	BCPAP	BHT-101	BxPC-3	C2BBe1	C3A	CAL-27	CAL-39	CAL-54	CAL-62	Calu-6	Caov-4	CAS-1	CFPAC-1	CHL-1	CHP-212	COLO-678	COR-L105	COR-L23	Daoy	DBTRG-05MG	DMS-273	DU-145	EFM-19	EFO-21	EFO-27	EGI-1	EPLC-272H	EW-7	FADU	GMS-10	HCC1806	HCC1937	HCC2998	HCE-4	HDLM-2	HGC-27	HO-1-N-1	HOS	HSC-2	HT-1197	HT-3
AZD0530	639-V	647-V	A172	A375	A4-Fuk	A673	ABC-1	BFTC-909	BHT-101	BHY	BPH-1	BxPC-3	CA46	Ca9-22	CAL-120	CAL-12T	CAL-27	CAL-33	CAL-39	CAL-54	Calu-6	CAMA-1	CAPAN-1	CHL-1	CHP-212	COLO-678	COLO-792	COR-L105	Daoy	Detroit562	DOK	EFM-19	EFO-21	EFO-27	EGI-1	EPLC-272H	FADU	GAMG	GMS-10	H4	HCC1143	HCC1806	HCC1937	HCC2998	HDLM-2	HLE	HO-1-N-1	HOP-92	Hs-578-T
S-Trityl-L-cysteine	22RV1	A172	A2780	A673	BCPAP	BEN	BFTC-909	BPH-1	BT-20	C3A	CA46	CAL-12T	CAL-39	CAL-85-1	Calu-6	CAPAN-1	CFPAC-1	COLO-205	COLO-678	COLO-680N	COLO-741	COLO-792	DMS-53	DU-145	EGI-1	EW-7	FADU	GCT	HCC1395	HCC1419	HCC1806	HCC1937	HCC2998	HMV-II	HO-1-N-1	HPAF-II	HSC-2	HSC-4	HT-1197	HT-3	HuH-7	HuP-T4	IGR-1	IPC-298	JEG-3	KP-4	KU-19-19	KYSE-70	LK-2
Z-LLNle-CHO	22RV1	23132-87	647-V	ACHN	AsPC-1	BCPAP	BEN	BFTC-909	BHT-101	BHY	BT-20	BxPC-3	C2BBe1	C3A	Ca9-22	CAL-120	CAL-27	CAL-33	CAL-62	CAL-85-1	Calu-6	CAPAN-1	CAS-1	CFPAC-1	CHL-1	CHP-212	COLO-205	COLO-680N	COR-L105	Daoy	DBTRG-05MG	Detroit562	DMS-273	DMS-53	DU-145	EFO-27	FADU	G-361	GAMG	HCC1395	HCC1806	HCC2998	HGC-27	HLE	HMV-II	HOP-92	HPAF-II	HSC-2	HSC-3
Sunitinib	769-P	8-MG-BA	A2780	A375	A4-Fuk	A673	ABC-1	ACHN	AGS	AN3-CA	AsPC-1	BFTC-905	BHT-101	BxPC-3	C2BBe1	C32	C3A	Ca9-22	CAL-120	CAL-27	CAL-39	CAL-62	CAS-1	CFPAC-1	CHP-212	COLO-741	COR-L23	DBTRG-05MG	DK-MG	DoTc2-4510	DU-145	EPLC-272H	ESS-1	EW-7	FADU	G-361	H-EMC-SS	HCC1143	HCC1419	HCC1806	HCC2998	HCT-116	HGC-27	HMV-II	HN	HOP-92	HOS	HSC-3	HSC-4
Dasatinib	23132-87	8-MG-BA	ACHN	AsPC-1	BCPAP	BFTC-905	BHT-101	BPH-1	BxPC-3	C2BBe1	Ca9-22	CAL-120	CAL-12T	CAL-54	D-392MG	D-542MG	DK-MG	DMS-273	DOK	FADU	G-401	HCC2218	HCE-4	HMV-II	HT-29	HT55	HTC-C3	HuH-7	IGR-1	IPC-298	LCLC-97TM1	LoVo	M059J	MDA-MB-175-VII	MEL-JUSO	MG-63	MHH-ES-1	MIA-PaCa-2	NB12	NCI-H1693	NCI-H1703	NCI-H1792	NCI-H2030	NCI-H28	PC-14	RPMI-7951	S-117	SK-CO-1	SK-N-AS
GNF-2	22RV1	8-MG-BA	ACHN	AGS	AsPC-1	BCPAP	BFTC-909	BHT-101	BT-20	C2BBe1	CAL-12T	CAL-33	CAL-54	CAL-72	Calu-6	CAS-1	CFPAC-1	CHL-1	COLO-205	COLO-678	COLO-680N	COLO-741	DK-MG	DMS-53	DOK	DoTc2-4510	DU-145	EFM-19	EFO-27	FTC-133	G-401	GAMG	GCT	H4	HCC1395	HCC2998	HCT-116	HDLM-2	HGC-27	HMV-II	HN	HOP-92	HPAF-II	Hs-578-T	HSC-3	HSC-4	HT-1197	HT-29	HT-3
CGP-082996	23132-87	639-V	647-V	ABC-1	AN3-CA	BEN	BFTC-909	BHY	BT-20	BxPC-3	C32	C3A	CA46	CAL-120	CAL-62	CAL-72	CAL-85-1	Calu-6	Caov-4	CAPAN-1	Capan-2	CHL-1	COLO-205	COLO-680N	COLO-741	COLO-792	Daoy	DMS-273	DoTc2-4510	DU-145	EFM-19	EFO-21	EFO-27	ESS-1	FADU	FTC-133	G-361	G-401	HCC1143	HCC1395	HCC1419	HCC1806	HCC1937	HCT-116	HDLM-2	HGC-27	HLE	HN	HPAF-II
A-770041	639-V	647-V	769-P	8-MG-BA	A375	ACHN	BFTC-909	BHT-101	BHY	BPH-1	BxPC-3	C2BBe1	C3A	CA46	Ca9-22	CAL-120	CAL-12T	CAL-33	CAL-39	Calu-6	CAMA-1	CAPAN-1	CFPAC-1	CHL-1	COLO-678	COLO-680N	COR-L105	COR-L23	Detroit562	DMS-53	DoTc2-4510	DU-145	EFO-21	EFO-27	ESS-1	G-361	GAMG	GCT	H-EMC-SS	H4	HCC1395	HCC1419	HCC1806	HCC1937	HCE-4	HGC-27	HN	HOP-92	HOS
WH-4-023	8-MG-BA	A172	A2780	A4-Fuk	ACHN	AN3-CA	AsPC-1	BCPAP	BHT-101	BxPC-3	C2BBe1	C3A	Ca9-22	CAL-120	CAL-27	CAL-33	CAL-39	CAL-62	CAL-72	CAMA-1	CAS-1	CFPAC-1	COLO-678	COR-L105	D-392MG	D-542MG	Daoy	DBTRG-05MG	DK-MG	DU-145	EFO-21	ESS-1	G-361	GAMG	H-EMC-SS	HCC1143	HCC1419	HCE-4	HGC-27	HLE	HOS	Hs-578-T	HT-1197	HT55	HTC-C3	HuCCT1	HuH-7	HuO9	JEG-3
PHA-665752	23132-87	769-P	8-MG-BA	A2780	ACHN	AN3-CA	BCPAP	BEN	BFTC-905	BFTC-909	BHY	BPH-1	BT-20	BxPC-3	C2BBe1	C32	CAKI-1	CAL-120	CAL-27	CAL-39	CAL-54	Caov-4	Capan-2	CFPAC-1	COLO-792	COR-L105	COR-L23	Detroit562	DMS-273	DMS-53	DoTc2-4510	DU-145	EFO-21	EGI-1	EPLC-272H	ESS-1	EW-7	FADU	FTC-133	GAMG	GCT	GMS-10	H-EMC-SS	HCC1143	HCC1419	HGC-27	HN	HO-1-N-1	HOP-92
BMS-536924	639-V	769-P	A172	A375	A673	ABC-1	AN3-CA	BEN	BFTC-905	BHY	BPH-1	BxPC-3	C3A	Ca9-22	CAL-120	CAL-33	CAL-39	CAL-54	CAL-72	CAL-85-1	CAMA-1	CAPAN-1	CFPAC-1	CHP-212	COLO-205	COLO-678	COLO-680N	COLO-792	COR-L105	Daoy	DK-MG	DOK	EFM-19	EFO-21	EGI-1	EW-7	G-361	G-401	GAMG	H-EMC-SS	H4	HCC2218	HCC2998	HCT-116	HMV-II	HN	HO-1-N-1	Hs-578-T	HT-1197
BMS-509744	22RV1	23132-87	639-V	647-V	8-MG-BA	A2780	A375	A4-Fuk	A673	ABC-1	AN3-CA	BCPAP	BEN	BFTC-905	BFTC-909	BHY	BT-20	CA46	Ca9-22	CAKI-1	CAL-120	CAL-33	CAL-39	CAL-54	CAL-72	Calu-6	CAPAN-1	CHP-212	COLO-205	COLO-678	COLO-680N	COLO-741	COR-L105	Daoy	DBTRG-05MG	DOK	DU-145	EFM-19	EFO-27	EGI-1	EW-7	FTC-133	G-401	GAMG	GCT	H4	HCC1419	HCC1806	HCE-4
CMK	23132-87	639-V	769-P	A172	A375	A4-Fuk	AGS	AN3-CA	AsPC-1	BFTC-905	BHT-101	BHY	BPH-1	C2BBe1	CA46	Ca9-22	CAKI-1	CAL-12T	CAL-33	CAL-62	Calu-6	CHL-1	COLO-741	COR-L105	COR-L23	Daoy	DOK	EFM-19	EFO-27	EPLC-272H	FADU	FTC-133	G-361	G-401	GMS-10	H4	HCC1937	HCE-4	HCT-116	HGC-27	HLE	HMV-II	HN	HO-1-N-1	HOP-92	HOS	HPAF-II	Hs-578-T	HSC-2
Pyrimethamine	23132-87	639-V	647-V	769-P	8-MG-BA	A2780	A375	ACHN	AsPC-1	BCPAP	BFTC-909	BHY	BPH-1	BxPC-3	C2BBe1	C32	CA46	Ca9-22	CAL-12T	CAL-27	CAL-39	CAL-54	Calu-6	CAMA-1	CAS-1	CFPAC-1	CHL-1	CHP-212	COLO-205	COLO-680N	COLO-741	COR-L23	Detroit562	DMS-273	DOK	DoTc2-4510	DU-145	EFM-19	EFO-27	EPLC-272H	ESS-1	EW-7	G-361	GAMG	H-EMC-SS	HCC1143	HCC1419	HCT-116	HGC-27
MS-275	647-V	769-P	8-MG-BA	A4-Fuk	BEN	BHT-101	BPH-1	CAKI-1	CAL-62	CAS-1	CHL-1	COLO-792	Daoy	DBTRG-05MG	DMS-273	DMS-53	EW-7	GCT	GMS-10	H-EMC-SS	HCC1395	HCC1937	HCC70	HCE-4	HDLM-2	HLE	HOS	HPAF-II	HSC-3	HSC-4	HT-1197	HT-1376	HuCCT1	HuH-7	HuO-3N1	HuO9	IA-LM	JEG-3	KOSC-2	KP-4	KYSE-270	KYSE-410	LK-2	LU-135	M059J	MC-IXC	MCF7	MDA-MB-157	ME-180
Parthenolide	647-V	769-P	8-MG-BA	A375	A4-Fuk	A673	ABC-1	ACHN	AGS	AN3-CA	BCPAP	BEN	BFTC-905	BHT-101	BHY	BxPC-3	C3A	CA46	CAKI-1	CAL-85-1	CAMA-1	Caov-4	CAPAN-1	Capan-2	CFPAC-1	COLO-680N	COLO-741	COR-L23	Daoy	DMS-53	EW-7	FADU	GCT	H-EMC-SS	H4	HCE-4	HCT-116	HLE	HMV-II	HO-1-N-1	HOP-92	HOS	HPAF-II	Hs-578-T	HSC-2	HSC-3	HSC-4	HT-1376	HT-29
MG-132	A375	ABC-1	AN3-CA	BFTC-905	BHT-101	BxPC-3	C2BBe1	C3A	CAL-62	CAL-72	CAMA-1	CHP-212	COLO-678	COLO-792	COR-L105	Daoy	DMS-273	DOK	DU-145	EFM-19	EGI-1	G-361	G-401	GMS-10	H-EMC-SS	H4	HCC1937	HOP-92	Hs-578-T	HT-29	HTC-C3	HuCCT1	IA-LM	IGR-1	IPC-298	M14	MC-IXC	MCF7	MDA-MB-231	MDA-MB-415	MDA-MB-453	MDA-MB-468	MEL-JUSO	Mewo	MIA-PaCa-2	NCI-H2009	NCI-H2087	NCI-H2405	OAW-28
GSK319347A	A172	A375	A4-Fuk	A673	AN3-CA	BFTC-909	BPH-1	BT-20	C2BBe1	CA46	CAKI-1	CAL-12T	CAL-33	CAMA-1	CAPAN-1	CAS-1	COLO-678	COLO-680N	COLO-741	COR-L23	Daoy	Detroit562	DOK	DU-145	EFM-19	EGI-1	EPLC-272H	FADU	FTC-133	GAMG	GMS-10	HCC1143	HCC1395	HCC1419	HCC1806	HCC1937	HCE-4	HGC-27	HPAF-II	Hs-578-T	HSC-3	HSC-4	HT-1197	HT-29	HT-3	HT55	HTC-C3	HuCCT1	HuH-7
TGX221	22RV1	23132-87	639-V	769-P	A172	AGS	AN3-CA	BFTC-905	BFTC-909	BHT-101	BHY	BT-20	BxPC-3	C3A	CAL-120	CAL-27	CAL-62	CAL-72	CAL-85-1	CAPAN-1	Capan-2	CFPAC-1	CHP-212	COLO-680N	COLO-792	COR-L105	Daoy	Detroit562	DK-MG	DMS-273	DOK	DoTc2-4510	EFM-19	EFO-21	EPLC-272H	EW-7	FADU	FTC-133	G-361	G-401	GAMG	GMS-10	H-EMC-SS	HCC1395	HCC1937	HCC2998	HDLM-2	HGC-27	HO-1-N-1
[truncated: 84 more columns]

## Sheet: Suppl table S5
Suppl table S5. Novel Resistant Predictions
The list of resistant predicted cell lines for the drugs in GDSC
Drug Name	Cell Lines
Camptothecin	LB996-RCC	NCI-H522
Vinblastine	LB996-RCC	NCI-H522
Docetaxel	LB996-RCC	NCI-H522
Elesclomol	LB996-RCC	NCI-H522
Bortezomib	23132-87	639-V	647-V	A673	AsPC-1	BFTC-909	BPH-1	BT-20	C2BBe1	C32	C3A	CAL-120	CAL-12T	CAL-39	CAL-54	CAL-62	CAMA-1	CAPAN-1	Capan-2	COLO-205	COLO-678	COLO-680N	COLO-741	COR-L23	Daoy	DK-MG	DOK	DoTc2-4510	DU-145	EFO-21	EGI-1	EPLC-272H	ESS-1	FTC-133	GMS-10	H4	HCC1143	HCC1419	HCC1806	HCC1937	HLE	HPAF-II	Hs-578-T	HT-1376	HT-3	HT55	HuO-3N1	HuP-T3	HuP-T4
NVP-BEZ235	MKN45	MMAC-SF	NCI-H716
paclitaxel	769-P	ACHN	AsPC-1	BHT-101	C2BBe1	Ca9-22	CAL-39	CAL-62	CAMA-1	CAPAN-1	COLO-678	COLO-792	COR-L105	DK-MG	DMS-53	DOK	EFO-21	EW-7	GCT	H4	HCC1395	HCC1806	HCC2998	HCT-116	HMV-II	HOP-92	Hs-578-T	HT-1197	HT55	HTC-C3	HuH-7	HuO-3N1	HuO9	KU-19-19	LN-405	MDA-MB-175-VII	MDA-MB-415	MDA-MB-453	MES-SA	MFE-280	NCI-H1563	NCI-H1573	NCI-H1693	NCI-H1755	NCI-H1792	NCI-H1993	NCI-H2029	NCI-H2030	NCI-H2052
TW 37	KP-N-YS
Doxorubicin	D-247MG	D-336MG	NCI-H630	SK-MEL-24
Gemcitabine	D-247MG	D-336MG
Vinorelbine	EW-22	SK-MEL-24
thapsigargin	D-247MG	D-336MG	EW-22	NB17	NCI-H630	SK-MEL-24
Luminespib	D-247MG	D-336MG	EW-22	NB17	NCI-H630	SK-MEL-24
Bryostatin 1	D-247MG	D-336MG	EW-22	NB17	NCI-H630	SK-MEL-24
LAQ824	D-247MG	D-336MG	EW-22	NB17	NCI-H630	SK-MEL-24
Epothilone B	D-247MG	D-336MG	EW-22	NB17	NCI-H630	SK-MEL-24
Rapamycin	COLO-678	COLO-792	COR-L23	DK-MG	FADU	HuP-T3	NCI-H2029	NCI-H2227	RCM-1	SAS	SCC-9	SK-HEP-1	SW1417	SW900	TE-9	TK10	U-2-OS	VM-CUB-1
TAE684	SCH
CGP-60474	22RV1	23132-87	647-V	AN3-CA	AsPC-1	BEN	BPH-1	BT-20	C2BBe1	CAL-85-1	Calu-6	CAMA-1	Caov-4	CAPAN-1	Capan-2	COLO-205	COLO-792	DK-MG	DMS-273	DMS-53	EFO-21	EGI-1	EPLC-272H	ESS-1	EW-7	FADU	G-361	H4	HCC1143	HCC1395	HCC1937	HCC2998	HPAF-II	Hs-578-T	HSC-2	HT-3	HT55	HuH-7	HuP-T4	IPC-298	KU-19-19	KYSE-410	KYSE-520	LK-2	LN-405	LoVo	M14	MC-IXC	MCF7
BI-2536	769-P	A2780	A673	ABC-1	BEN	C2BBe1	C3A	Ca9-22	CAL-12T	CAL-27	CAL-39	CAL-54	CAMA-1	CAPAN-1	CHP-212	COLO-678	COLO-680N	COLO-741	COLO-792	COR-L105	COR-L23	DBTRG-05MG	DK-MG	DMS-53	DOK	EGI-1	EW-7	GCT	GMS-10	H-EMC-SS	HCC1395	HCC1937	HCT-116	HMV-II	HN	HO-1-N-1	Hs-578-T	HuP-T4	IPC-298	MC-IXC	MDA-MB-157	Mewo	NCI-H1563	NCI-H1573	NCI-H1693	NCI-H1993	NCI-H2227	NCI-H2291	NCI-H441
A-443654	A375	ACHN	BFTC-905	BHT-101	BxPC-3	CAL-39	COLO-741	Daoy	DU-145	G-401	GCT	H4	HCC1419	HMV-II	HO-1-N-1	HOS	HT-29	HuO9	IGR-1	KOSC-2	KP-4	KYSE-180	KYSE-450	KYSE-510	LCLC-103H	MC-IXC	MCF7	MEL-JUSO	MHH-ES-1	MKN45	NCI-H1573	NCI-H1793	NCI-H28	NY	PA-1	PC-14	PFSK-1	SK-MEL-3	SK-MEL-30	SW1088	SW872	SW900	TE-9	VM-CUB-1
GW843682X	647-V	A2780	A673	BT-20	C2BBe1	Ca9-22	CAKI-1	CAL-27	CAL-39	CAL-85-1	CAPAN-1	Capan-2	COLO-678	DBTRG-05MG	DOK	DU-145	EFO-21	FADU	FTC-133	G-401	GCT	GMS-10	H-EMC-SS	HCC1143	HCC1806	HSC-2	HSC-4	HuO-3N1	HuO9	KYSE-270	KYSE-520	KYSE-70	LN-405	M059J	MCF7	MDA-MB-157	MDA-MB-175-VII	MFE-280	MHH-ES-1	NCI-H1048	NCI-H1563	NCI-H1651	NCI-H1693	NCI-H1755	NCI-H1793	NCI-H1993	NCI-H2029	NCI-H2030	NCI-H2052
MS-275	A427	GAK	SCC-15
[truncated: 82 more columns]

## Sheet: Supp table S6
Suppl table S6. The cell line simiaritiy statistics of all tissue types in CCLE
The list of resistant predicted cell lines for the drugs in GDSC
		Copy number variation					Gene expression					Mutation
Tissue type	No. of cell lines	Q0(CNV,t)	Q1(CNV,t)	Q2(CNV,t)	Q3(CNV,t)	Q4(CNV,t)	Q0(EXPR,t)	Q1(EXPR,t)	Q2(EXPR,t)	Q3(EXPR,t)	Q4(EXPR,t)	Q0(MUT,t)	Q1(MUT,t)	Q2(MUT,t)	Q3(MUT,t)	Q4(MUT,t)
Upper aerodigestive tract	2	0.0990795	0.0990795	0.0990795	0.0990795	0.0990795	0.870832	0.870832	0.870832	0.870832	0.870832	0.113208	0.113208	0.113208	0.113208	0.113208
Biliary tract	1
Haematopoietic & lymphoid tissue	54	-0.477006	-0.0489972	0.0435693	0.138802	0.641722	0.759441	0.835029	0.865817	0.888329	0.945179	0	0.077811	0.114943	0.146341	0.728814
Large intestine	15	-0.556439	-0.0600074	0.0438457	0.126934	0.390314	0.769593	0.824406	0.846537	0.883319	0.919506	0	0.0942857	0.136364	0.164948	0.238806
Autonomic ganglia	6	-0.23617	-0.160438	-0.010154	0.07175	0.166006	0.816761	0.851985	0.868072	0.891498	0.914454	0.0613718	0.0840083	0.15493	0.177521	0.212121
Oesophagus	12	-0.284656	-0.0373133	0.055549	0.136006	0.270547	0.809609	0.841212	0.860193	0.878704	0.911687	0.0558659	0.103389	0.125658	0.144545	0.219178
Breast	20	-0.313675	-0.00798328	0.0890078	0.158532	0.392848	0.804428	0.858329	0.874091	0.88723	0.960897	0	0.0537847	0.139513	0.166322	0.266667
Pancreas	20	-0.314602	-0.0259646	0.0759506	0.153907	0.378759	0.793201	0.837615	0.864407	0.881486	0.921713	0.0597015	0.107901	0.133866	0.166209	0.267857
Endometrium	17	-0.492747	-0.0545899	0.0428086	0.134227	0.424666	0.782652	0.839507	0.859022	0.88496	0.936632	0.0436047	0.103393	0.131446	0.161315	0.225806
Prostate	1
Urinary tract	12	-0.391534	-0.0745521	0.0303114	0.116505	0.317779	0.783954	0.827392	0.860516	0.897153	0.933083	0.0415162	0.101482	0.12615	0.141389	0.224138
Central nervous system	20	-0.278305	-0.0287099	0.0545528	0.123333	0.36674	0.779103	0.84816	0.867175	0.885082	0.926478	0	0.0341957	0.103871	0.141831	0.254545
Stomach	12	-0.153103	0.0185606	0.0718535	0.117144	0.337585	0.770393	0.842574	0.8686	0.887686	0.95269	0	0.129903	0.14433	0.168101	0.242424
Pleura	6	-0.101965	-0.0453508	0.0520708	0.121308	0.196641	0.848979	0.857452	0.867816	0.875664	0.899735	0.0846561	0.109482	0.124031	0.144454	0.181818
Liver	10	-0.256026	-0.0406169	0.0401267	0.119018	0.374645	0.749542	0.819784	0.844494	0.872428	0.907806	0.0460251	0.0943396	0.12844	0.158537	0.278689
Kidney	7	-0.162345	-0.0221874	0.0451995	0.118972	0.278866	0.790181	0.836398	0.873234	0.889633	0.92259	0.101124	0.134021	0.142857	0.170213	0.195402
Soft tissue	9	-0.378939	-0.0662662	0.00207769	0.120651	0.316456	0.75487	0.80732	0.832422	0.879653	0.908787	0.0572391	0.111912	0.142587	0.180556	0.285714
Bone	7	-0.286243	-0.0921731	0.0502627	0.128879	0.183364	0.809866	0.835825	0.848115	0.86909	0.905321	0.0955882	0.121795	0.151515	0.173333	0.234375
Skin	30	-0.606673	-0.0277608	0.0534949	0.131633	0.583599	0.790173	0.83527	0.860677	0.890705	0.947663	0	0.087403	0.121212	0.15	0.333333
Ovary	23	-0.248883	-0.0134443	0.0741727	0.164271	0.476809	0.785005	0.832365	0.86559	0.889312	0.946363	0	0.101942	0.130081	0.151163	0.227273
Lung	76	-0.487045	-0.062036	0.0280225	0.119749	0.629587	0.742581	0.824658	0.855626	0.883006	0.956738	0	0.0992502	0.131313	0.164835	0.5
Thyroid	3	0.831683	0.834692	0.837702	0.843864	0.850027	0.831683	0.834692	0.837702	0.843864	0.850027	0.0705128	0.0748248	0.0791367	0.083686	0.0882353

## Sheet: Supp table S7
Suppl table S7. The cell line simiaritiy statistics of all tissue types in GDSC
The list of resistant predicted cell lines for the drugs in GDSC
		Copy number variation					Gene expression					Mutation
Tissue type	No. of cell lines	Q0(CNV,t)	Q1(CNV,t)	Q2(CNV,t)	Q3(CNV,t)	Q4(CNV,t)	Q0(EXPR,t)	Q1(EXPR,t)	Q2(EXPR,t)	Q3(EXPR,t)	Q4(EXPR,t)	Q0(MUT,t)	Q1(MUT,t)	Q2(MUT,t)	Q3(MUT,t)	Q4(MUT,t)
pancreas	13	-0.196234	-0.0377245	0.0417956	0.133602	0.344991	0.755631	0.798096	0.824522	0.8491	0.902402	0	0	0	0.25	1
soft_tissue	14	-0.25539	-0.0837245	0.000447453	0.100914	0.487959	0.750116	0.811104	0.832029	0.864175	0.932506	0	0	0.2	0.333333	1
myeloma	6	-0.245052	-0.120934	-0.0245635	0.00367781	0.0848261	0.764865	0.790333	0.801769	0.822508	0.905516	0	0.2	0.25	0.5	1
bone	27	-0.50335	-0.0925012	-0.000912176	0.0930834	0.618844	0.741472	0.79686	0.816493	0.850318	0.950976	0	0.166667	0.25	0.5	1
digestive_system	26	-0.347106	-0.0602884	0.0218269	0.0982817	0.402485	0.72502	0.800748	0.820533	0.844392	0.932783	0	0	0.125	0.25	1
neuroblastoma	28	-0.298287	-0.0532516	0.0327042	0.106039	0.504463	0.739084	0.797443	0.818478	0.841088	0.926512	0	0	0.166667	0.333333	1
aero_dig_tract	42	-0.524633	-0.0866163	0.0151944	0.116091	0.567739	0.723136	0.796376	0.825573	0.850704	0.932495	0	0	0.142857	0.333333	1
leukemia	44	-0.520779	-0.0857748	0.0157633	0.115873	0.659467	0.707318	0.782858	0.813511	0.848391	0.928791	0	0	0.2	0.333333	1
nervous_system	44	-0.405867	-0.0175073	0.0596616	0.142613	0.471465	0.742756	0.811544	0.846307	0.872329	0.93708	0	0	0.2	0.333333	1
urogenital_system	60	-0.71503	-0.0575385	0.0289708	0.129285	0.545259	0.716499	0.802493	0.82987	0.858478	0.935468	0	0.142857	0.2	0.333333	1
lung_SCLC	28	-0.302305	-0.072244	0.011207	0.0990155	0.504034	0.730429	0.780477	0.801471	0.8343	0.928965	0	0	0	0.138393	1
skin	36	-0.378479	-0.0704255	0.0146159	0.105865	0.470607	0.748594	0.786952	0.818694	0.84709	0.925837	0	0	0.2	0.364583	1
lymphoma	25	-0.271763	-0.0571416	0.019302	0.0967676	0.391727	0.720302	0.796276	0.826156	0.848978	0.920453	0	0	0.2	0.333333	1
breast	30	-0.464148	-0.0882065	0.0121546	0.106083	0.713353	0.754233	0.807781	0.826261	0.852687	0.952226	0	0	0	0.25	1
large_intestine	31	-0.436253	-0.0849492	0.00554931	0.0922212	0.406153	0.70902	0.785782	0.820739	0.853723	0.937204	0	0.142857	0.25	0.375	1
lung	6	-0.0980496	0.0711406	0.0902024	0.12902	0.305008	0.83307	0.842409	0.852125	0.881851	0.892631	0	0	0.25	0.333333	1
lung_NSCLC	67	-0.509424	-0.0768219	0.00933935	0.0990588	0.511471	0.71773	0.797183	0.820741	0.848299	0.940506	0	0	0.2	0.333333	1
thyroid	10	-0.281753	-0.0434539	0.0247958	0.167955	0.347064	0.763589	0.836349	0.852288	0.873802	0.925879	0	0	0.166667	0.25	1
kidney	18	-0.352475	-0.0851234	0.000909013	0.104469	0.416055	0.737753	0.782251	0.813589	0.842854	0.911246	0	0	0.166667	0.333333	1
